# Supplementary material for: Establishment of the first WHO International Standard for antiserum to Respiratory Syncytial Virus: Report of an international collaborative study
Source: Vaccine. 2018 Nov 29;36(50):7641–9. doi: 10.1016/j.vaccine.2018.10.087 (PMC6838659; doi:10.1016/j.vaccine.2018.10.087)
Supplement: Supplementary data 1 [file mmc1.xml]

<?xml version="1.0" encoding="utf-8" standalone="no"?>
<data>
  <datasets>
    <author>jacqueline.mcdonald@nibsc.org</author>
    <type>0</type>
    <dataset>
      <value>4</value>
      <reason>Data will be made available on request</reason>
      <comments />
    </dataset>
  </datasets>
</data>
